# Supplementary material for: Effect of Fermented Red Ginseng Concentrate Intake on Stool Characteristic, Biochemical Parameters, and Gut Microbiota in Elderly Korean Women
Source: Nutrients. 2022 Apr 19;14(9):1693. doi: 10.3390/nu14091693 (PMC9105854; doi:10.3390/nu14091693)
Supplement: Supplementary file 1 [file nutrients-14-01693-s001.zip]

Archive with 3 entries (3 files):
- nutrients-1657515-supplementary-latest12052022/Figure S1.pdf
- nutrients-1657515-supplementary-latest12052022/Table S1.pdf
- nutrients-1657515-supplementary-latest12052022/Table S2-S6.pdf
